# Supplementary material for: Modulation of tumor fatty acids, through overexpression or loss of thyroid hormone responsive protein spot 14 is associated with altered growth and metastasis
Source: Breast Cancer Res. 2014 Dec 4;16:481. doi: 10.1186/s13058-014-0481-z (PMC4303195; doi:10.1186/s13058-014-0481-z)
Supplement: Supplementary file 7 — Additional file 7: Gene Ontology (GO) enrichment genes DOWN in polyomavirus middle T antigen ( PyMT)_S14null versus PyMT. This file contains the list of significantly enriched GO (biological process) terms for genes decreased in PyMT/S14−/− vs PyMT tumors, as determined using the Database for Annotation, Visualization and Integrated Discovery (DAVID) resource. (XLSX 11 KB) [file 13058_2014_481_MOESM7_ESM.xlsx]

## Sheet: Sheet2
GO Term	PValue	Fold Enrichment
glycolysis	9.83187e-05	20.317
hexose catabolic process	0.000189644	17.1913
glucose catabolic process	0.000189644	17.1913
monosaccharide catabolic process	0.000219696	16.5546
cellular carbohydrate catabolic process	0.000330397	14.8991
alcohol catabolic process	0.000449283	13.753
regulation of protein kinase activity	0.000558569	6.72864
generation of precursor metabolites and energy	0.000580578	5.48014
regulation of kinase activity	0.000660126	6.51837
regulation of transferase activity	0.000796121	6.28908
positive regulation of cell proliferation	0.000954536	5.03632
carbohydrate catabolic process	0.00103304	11.0364
glucose metabolic process	0.00104627	7.66241
hexose metabolic process	0.00240014	6.34756
regulation of cell proliferation	0.0027439	3.32322
monosaccharide metabolic process	0.00405868	5.61642
regulation of phosphorylation	0.00527033	4.31561
response to hypoxia	0.0052865	11.1743
response to oxygen levels	0.00552056	11.0024
negative regulation of molecular function	0.00607535	6.77233
regulation of phosphate metabolic process	0.00629632	4.15789
regulation of phosphorus metabolic process	0.00629632	4.15789
negative regulation of cell proliferation	0.0078907	4.789
protein kinase cascade	0.00975873	4.5455
