# Supplementary material for: Modulation of tumor fatty acids, through overexpression or loss of thyroid hormone responsive protein spot 14 is associated with altered growth and metastasis
Source: Breast Cancer Res. 2014 Dec 4;16:481. doi: 10.1186/s13058-014-0481-z (PMC4303195; doi:10.1186/s13058-014-0481-z)
Supplement: Supplementary file 8 — Additional file 8: Gene Ontology (GO) enrichment genes UP in Neu_S14 v Neu. This file contains the list of significantly enriched GO (biological process) terms for genes increased in Neu/S14 vs Neu tumors, as determined using the Database for Annotation, Visualization and Integrated Discovery (DAVID) resource. (XLSX 11 KB) [file 13058_2014_481_MOESM8_ESM.xlsx]

## Sheet: Sheet3
GO Term	PValue	Fold Enrichment
translation	1.57964e-08	3.32611
cellular response to stress	0.000337079	2.20271
positive regulation of growth	0.00114658	4.88953
protein folding	0.00120991	3.23402
electron transport chain	0.00158876	3.36155
RNA biosynthetic process	0.00378053	2.98805
vacuolar transport	0.004054	7.44059
response to DNA damage stimulus	0.00453643	2.14662
ribosome biogenesis	0.00542437	3.05596
positive regulation of developmental growth	0.00565123	10.5313
DNA packaging	0.00928561	3.0499
transcription, DNA-dependent	0.00935678	2.80547
ER to Golgi vesicle-mediated transport	0.00948005	5.90116
regulation of cell cycle	0.0100679	2.23913
