# Supplementary material for: Modulation of tumor fatty acids, through overexpression or loss of thyroid hormone responsive protein spot 14 is associated with altered growth and metastasis
Source: Breast Cancer Res. 2014 Dec 4;16:481. doi: 10.1186/s13058-014-0481-z (PMC4303195; doi:10.1186/s13058-014-0481-z)
Supplement: Supplementary file 9 — Additional file 9: Gene Ontology (GO) enrichment genes DOWN in Neu_S14 v Neu. This file contains the list of significantly enriched GO (biological process) terms for genes decreased in Neu/S14 vs Neu tumors, as determined using the Database for Annotation, Visualization and Integrated Discovery (DAVID) resource. (XLSX 9 KB) [file 13058_2014_481_MOESM9_ESM.xlsx]

## Sheet: Sheet4
GOTerm	PValue	Fold Enrichment
enzyme linked receptor protein signaling pathway	3.24882e-05	4.14774
heart development	9.72516e-05	4.35234
skeletal system development	0.000209756	3.68931
heart morphogenesis	0.000292546	7.6509
cell adhesion	0.000546264	2.59511
biological adhesion	0.00055735	2.59049
transmembrane receptor protein tyrosine kinase signaling pathway	0.000610922	4.21255
Wnt receptor signaling pathway	0.00111291	4.97729
muscle tissue development	0.00144626	4.7577
ossification	0.00195205	5.34119
cell-cell adhesion	0.00256246	3.42716
cartilage development	0.00270688	6.22161
blood vessel development	0.00321143	3.31479
bone development	0.00334335	4.79802
vasculature development	0.00377857	3.23524
striated muscle tissue development	0.00479359	4.45801
cardiac muscle tissue development	0.00524069	7.09482
muscle organ development	0.0060723	3.67641
developmental maturation	0.00811125	4.80481
cell-cell signaling	0.00967687	2.789
